# Supplementary material for: Spatial heterogeneity ensures long-term stability in vegetation and Fritillaria meleagris flowering in Uppsala Kungsäng, a semi-natural meadow
Source: PLoS One. 2023 Mar 8;18(3):e0282116. doi: 10.1371/journal.pone.0282116 (PMC10045606; doi:10.1371/journal.pone.0282116)
Supplement: S2 Appendix — (CSV) [file pone.0282116.s002.csv]

Appendix S2. Plot elevation and species cover in plots 1-76 in 1940-2016.
Plot elevation (m a.s.l.) and species cover in plots 1-76 at Uppsala Kungs�ng analysed in 1940 (only plots 1-28), 1982, 1995 and 2016. Cover scale: 5, >50%, 4, 25-50%, 3, 12.5-25%, 2, 6.25-12.5%, 1, <6.25%.
Plot no		1	2	3	4	5	6	7	8	9	10	11	12	13	14	15	16	17	18	19	20	21	22	23	24	25	26	27	28	1	2	3	4	5	6	7	8	9	10	11	12	13	14	15	16	17	18	19	20
Year		1940	1940	1940	1940	1940	1940	1940	1940	1940	1940	1940	1940	1940	1940	1940	1940	1940	1940	1940	1940	1940	1940	1940	1940	1940	1940	1940	1940	1982	1982	1982	1982	1982	1982	1982	1982	1982	1982	1982	1982	1982	1982	1982	1982	1982	1982	1982	1982
Elevation (m a.s.l)		1.95	1.93	1.91	1.8	1.89	1.88	1.84	1.96	1.98	2	1.88	1.78	1.68	1.64	1.61	1.55	1.46	1.35	1.28	1.24	1.28	1.3	1.32	1.38	1.29	1.44	1.73	1.94	1.95	1.93	1.91	1.8	1.89	1.88	1.84	1.96	1.98	2	1.88	1.78	1.68	1.64	1.61	1.55	1.46	1.35	1.28	1.24
Acer platanoides	Acer.plat																					1		1
Achillea millefolium	Achi.mill	1	1	1			1																							1	1	1	1	1	1	1	1	1	1	1
Achillea ptarmica	Achi.ptar
Agrostis canina	Agro.cani																				1			1	2	1	1
Agrostis capillaris	Agro.capi
Agrostis stolonifera	Agro.stol		1	1	1																																						1	1	1	1
Alchemilla plicata	Alch.plic																												1
Alchemilla sp.	Alch.sp.																												1								1	1	1
Alisma plantago-aquatica	Alis.plan																																															1
Allium oleraceum	Alli.oler
Alopecurus arundinaceus	Alop.arun																1	1	5	5	1	1				1	1																			1	4	1
Alopecurus pratensis	Alop.prat	3	4	3	3	2	2	2	3	4	3	2	3	2	2	2	1	1								5	4			4	4	3	3	2	2	2	2	3	4	3	2	2	1	1
Alopecurus pratensis x arundinaceus	Alop.pXa												1	1	1	1	5	5	1	1						1	1															1	2	1	1	1
Anthriscus sylvestris	Anth.sylv																													1	1						1	1	1
Arctium tomentosum	Arct.tome
Arctium sp.	Arct.sp.
Argentina anserina	Arge.anse			1	1									1	1	1	1	1	1	1	4	3	4	4	3		3					1	2										1	1	1	1
Avenula pubescens	Aven.pube																											1	4					1	1	1	3	3	2	2	1	1	1	1
Briza media	Briz.medi																												1
Bromopsis inermis	Brom.iner
Bromus hordeaceus	Brom.hord
Bromus racemosus	Brom.race
Bunias orientalis	Buni.orie
Caltha palustris	Calt.palu																	1		1			1		1																						1	1
Capsella bursa-pastoris	Caps.burs	1																												1	1	1	1
Cardamine pratensis	Card.prat							1																												1	1	1		1	1	1	1	1
Carex acuta	Care.acut																				5	5	5	5	1																				1	1	2	5	5
Carex cespitosa	Care.cesp																																										1	2	1
Carex disticha	Care.dist																	1							5																			1	5	5	2	1
Carex hirta	Care.hirt
Carex nigra	Care.nigr
Carex sp (steril)	Care.sp															1											1	1																	1	1
Carex vesicaria	Care.vesi																							1
Carum carvi	Caru.carv																											1									1	1	1
Cerastium fontanum	Cera.font	1	1	1			1	1		1	1																	1	1		1	1	1			1	1	1	1	1
Cirsium arvense	Cirs.arve
Cirsium palustre	Cirs.palu
Cirsium sp.	Cirs.sp.
Cirsium vulgare	Cirs.vulg																													1	1
Dactylis glomerata	Dact.glom																												1
Deschampsia cespitosa	Desc.cesp	3	5	5	5	3	5	5	5	2	5	5	5	5	4	3	4	1	2	4	1	1			1	4	4	2	1	2	3	4	3	5	5	3	2	2	2	3	3	3	3	2	1	1
Eleocharis palustris	Eleo.palu																							1	1
Elytrigia repens	Elyt.repe	4	1		2	5	3	1	3	3	2	4	4	3	3	2	2	3	3							3	3	3	3	3	2	1	1
Epilobium palustre	Epil.palu
Equisetum arvense	Equi.arve
Equisetum fluviatile	Equi.fluv																																															1	1
Equisetum sylvaticum	Equi.sylv
Equisetum sp.	Equi.sp.
Festuca rubra	Fest.rubr		1	1	1	1	1	1	1	1	1	1	1	1	1	1	1										2	1	1				1	1	1	2	1	1	1	2	2	3	3	2	2	1
Filipendula ulmaria	Fili.ulma		1											1	1	1	1	1											1							1				1	1	1	1	1	1	1	1
Fritillaria meleagris	Frit.mele				1			1	1	1	1	1	1	1	1	1	1	1	1							1	1	1	1			1	1	1	1	1	1	1	1	1	1	1	1	1
Galeopsis sp.	Gale.sp.																																1
Galium aparine	Gali.apar
Galium boreale	Gali.bore									1																			2								1	1			1	1
Galium elongatum	Gali.elon
Galium mollugo	Gali.moll
Galium palustre	Gali.palu																						1		1	1																						1
Galium uliginosum	Gali.ulig					1		1	1	1	1	1	1	1	1	1	1	1	1								1	1							1	1			1	1		1	1	1	1	1
Galium verum	Gali.veru								1	1		1			1														1								1	1	1	1
Geum rivale	Geum.riva											1	1	1	1	1	1									1	1	1	1					1		1	1	1	1	1	1	1	1	1	1
Glechoma hederacea	Glec.hede			1	1	1	1	1			1																					1	1	1	1	1			1
Glyceria maxima	Glyc.maxi																																																1
Heracleum sphondylium	Hera.spho
Iris pseudacorus	Iris.pseu
Juncus alpinoarcticulatus ssp nodulosus	Junc.alpi
Lamium album	Lami.albu
Lamium purpureum	Lami.purp
Lathyrus pratensis	Lath.prat			1	1	1	1	1	1	1	1	1	1	1	2	2	1	1									1	1	1					1	1	1	1	1	1	1	1	1	1	1	1
Lemna minor	Lemn.mino																																															1	1
Lemna trisulca	Lemn.tris																																															1	1
Leontodon autumnalis	Leon.autu		1	1			1													1												1	1
Lotus corniculatus	Lotu.corn																												1
Lycopus europaeus	Lyco.euro
Lysimachia nummularia	Lysi.numm											1	1	1	1	1	1	1									1	1	1													1	1	1	1	1
Lysimachia thyrsiflora	Lysi.thyr																			1	1		1		1																								1
Lysimachia vulgaris	Lysi.vulg
Matricaria discoidea	Matr.disc	1																												1	1	1
Myosotis laxa	Myos.laxa
Myosotis scorpioides	Myos.scor																								1
Oenanthe aquatica	Oena.aqua																																															1	1
Pedicularis palustris	Pedi.palu																								1
Persicaria amphibia	Pers.amph																																	1	1						1	1	1	1	1	1	1	1	1
Peucedanum palustre	Peuc.palu
Phalaris arundinacea	Phal.arun																					2		3	4	2																					1	2	1
Phleum pratense	Phle.prat	1	1	1	1		1	1	1	1	1	1				1											1	1	1	1	1	1	1	1	1	1	1	1	1
Plantago major	Plan.majo			1																										1	1	1	1	1
Poa annua	Poa .annu	1																												1			1
Poa palustris	Poa .palu																								1
Poa pratensis	Poa .prat	2	2	3	3	1	1	4	4	4	2	3	2	2	4	4	2	1	2	1						2	4	4	4	4	3	3	2	1	1	1	1	1	1	1	1	1	1	1	1
Poa trivialis	Poa .triv		1	1	1			1							1	1	1				2	1		1	1						1	1	1		1	1	1	1	1	1	1
Polygonum aviculare	Poly.avic																													1		1	1
Potentilla reptans	Pote.rept
Ranunculus acris	Ranu.acri		1	1	1	1	1	1	1	1	1	1	1	1	1	2	1										1	1	1	1	1	1	1	1	1	1	1	1	1	1	1	1	1	1	1
Ranunculus auricomus	Ranu.auri		1	1	1	1	1	1	1	1	1	1	1	2	2	2	1	1	1	1							3	1	1	1	1	1	1	1		1	1	1	1	1	1	1	1	1	1
Ranunculus polyanthemos	Ranu.poly					1		1																																							1	1
Ranunculus repens	Ranu.repe		1	1	1	1	1	2					1	1	2	3	1		1	1	4	1	1		2	2	1				1	1	2										1
Ranunculus sceleratus	Ranu.scel																																														1	1
Rumex acetosa	Rume.acet				1	1	1	1	1	1	1	1					1										1	1	2					1	1	1	1	2	1	1	1	1
Rumex aquaticus	Rume.aqua
Rumex sp	Rume.sp
Saxifraga granulata	Saxi.gran
Saxifraga sp.	Saxi.sp.
Schedonorus pratensis	Sche.prat		1	1	1	1	1	1	1	1	1	1	1	4	3	2												1	3			1	1	1		1	1	1	1	1
Scrophularia nodosa	Scro.nodo
Stellaria graminea	Stel.gram		1	1			1	1	1	1					1															1	1	1	1	1	1	1	1	1	1	1
Stellaria palustris	Stel.palu				1	1	1	1	1			1			1	1															1	1	1
Symphytum x uplandicum	Symp.upl
Taraxacum spp.	Tara.sp	2	2	3	2	2	1	2	1	1	1	1	2	1	1	2			1							1	2	5		2	1	2	1				1	1	1	1	1	1
Thalictrum flavum	Thal.flav							1
Tragopogon pratensis	Trag.prat
Trifolium hybridum	Trif.hybr
Trifolium pratense	Trif.prat																													1						1	1	1	1	1	1	1	1	1
Trifolium repens	Trif.repe		1	1			1								1															1	1	1	1	1	1	1	1	1	1	1	1	1	1	1	1
Tripleurospermum inodorum	Trip.inod	1	1																											1	1		1
Urtica dioica	Urti.dioi
Utricularia vulgaris	Utri.vulg
Veronica chamaedrys	Vero.cham							1	1	1	1																	1	1								1	1	1	1
Veronica serpyllifolia	Vero.serp
Veronica sp.	Vero.sp.																															1	1						1
Vicia cracca	Vici.crac		1	1	1	1	1	1	1	1	1	1	2	1	1	1	1												1	1	1	1	1	1	1	1	1	1	1	1	1	1	1	1	1
Vicia sepium	Vici.sepi
Asteracea sp1	Aste.sp1
Asteracea sp2	Aste.sp2
Dicotelydon sp1	Dico.sp1
Dicotelydon sp2	Dico.sp2
Dicotelydon sp3 (Caryophyllaceae)	Dico.sp3
Unknown	Unkn.
[truncated: 208 more columns]
